# Supplementary material for: Precise and Prompt Analyte Detection via Ordered Orientation of Receptor in WSe2-Based Field Effect Transistor
Source: Nanomaterials (Basel). 2022 Apr 11;12(8):1305. doi: 10.3390/nano12081305 (PMC9028725; doi:10.3390/nano12081305)
Supplement: Supplementary file 1 [file nanomaterials-12-01305-s001.zip]

Archive with 1 entries (1 files):
- nanomaterials-1650883-supplementary.pdf
